# Supplementary material for: Cognitive Dysfunctions Measured with the MCCB in Deficit and Non-Deficit Schizophrenia
Source: J Clin Med. 2023 Mar 14;12(6):2257. doi: 10.3390/jcm12062257 (PMC10053076; doi:10.3390/jcm12062257)
Supplement: Supplementary file 1 [file jcm-12-02257-s001.zip]

Archive with 1 entries (1 files):
- jcm-2168199-supplementary.pdf
